# Supplementary material for: Development of an Integrated Screening Framework for Marine-Derived Bacillus Probiotics
Source: Mar Drugs. 2026 Apr 15;24(4):137. doi: 10.3390/md24040137 (PMC13117755; doi:10.3390/md24040137)
Supplement: Supplementary file 1 [file marinedrugs-24-00137-s001.zip]

Archive with 1 entries (1 files):
- marinedrugs-4238071-supplementary.pdf
